# Supplementary material for: Complexity and variability analyses of motor activity distinguish mood states in bipolar disorder
Source: PLoS One. 2022 Jan 21;17(1):e0262232. doi: 10.1371/journal.pone.0262232 (PMC8782466; doi:10.1371/journal.pone.0262232)
Supplement: S1 File — (CSV) [file pone.0262232.s005.csv]

ID	mood_state	ymrs	madrs	time_period	time_start	missing_minutes	mean	sd	sdpercent	rmssd	rmssdpercent	rmssdsd	symbol_dyn	sampe_entropy	autocorr_lag1	edges_k_2	components_k_2	bridges_k_2	missing_k_2	zero_k_2	cliques_k_2	edges_k_5	components_k_5	bridges_k_5	missing_k_5	zero_k_5	cliques_k_5
1	0	35	6	1	8:35:00	0	400,8833	251,6543	62,7749	213,6861	53,3038	,8491	47	,97	,63	1,47	51	45	71	28	17	3,46	24	24	72	15	136
2	0	23	8	1	8:00:00	0	692,1833	337,9122	48,8183	405,9458	58,6471	1,2013	55	1,92	,26	1,03	67	40	85	42	7	2,7	33	17	85	25	73
3	0	23	15	1	8:00:00	0	274,2	173,7501	63,3662	200,9425	73,2832	1,1565	56	,94	,33	1,44	57	36	75	38	21	2,91	37	29	78	25	141
4	0	22	7	1	8:00:00	0	367,55	244,074	66,4057	279,4657	76,0347	1,145	39	1,54	,34	1,12	67	31	82	45	10	2,65	34	26	83	26	70
5	0	25	2	1	8:05:00	0	393,0167	372,1468	94,6898	325,425	82,8018	,8745	52	,9	,62	1,03	73	28	88	53	12	2,43	54	24	89	32	114
6	0	17	3	1	8:00:00	0	441,1417	288,3267	65,3592	253,0103	57,3535	,8775	63	1,15	,61	1,06	71	29	82	48	12	2,38	41	25	83	25	69
7	0	22	2	1	8:00:00	0	269,6667	160,38	59,4734	166,8629	61,8775	1,0404	55	1,33	,46	1,01	69	38	89	43	7	2,41	34	40	90	23	61
8	0	16	5	1	8:18:00	0	373,3417	218,0956	58,4172	176,107	47,1705	,8075	42	1,21	,67	1,25	57	46	79	31	8	3,12	25	25	80	12	83
10	0	29	9	1	8:00:00	0	316,6667	202,6471	63,9938	200,2485	63,2364	,9882	56	1,5	,51	1	71	34	87	49	10	2,28	44	26	89	30	60
11	0	30	9	1	8:00:00	0	575,8333	321,1472	55,7709	262,8419	45,6455	,8184	54	1,17	,67	1,32	56	44	74	36	13	2,74	37	26	77	24	94
12	0	19	11	1	8:49:00	0	416,3917	373,855	89,7845	309,6921	74,3752	,8284	48	,92	,66	,97	71	37	91	51	7	2,15	48	30	91	27	60
13	0	17	7	1	8:00:00	0	462,275	474,2549	102,5915	409,0944	88,4959	,8626	37	,38	,63	1,42	60	23	77	42	20	2,98	43	19	80	30	125
14	0	16	3	1	8:00:00	0	370,1	245,9418	66,4528	223,0677	60,2723	,907	56	1,02	,59	,99	72	32	80	45	9	2,11	46	28	81	28	46
15	0	17	1	1	8:00:00	0	348,8333	256,9166	73,6503	180,1164	51,6339	,7011	49	1,25	,75	1,18	64	35	80	38	11	2,36	43	25	83	26	75
16	0	17	0	1	8:00:00	0	464,4333	417,5194	89,8987	362,9323	78,1452	,8693	45	,92	,61	,99	71	33	85	49	7	1,75	55	33	88	37	39
1	1	8	3	2	8:19:00	0	405,4	375,9986	92,7476	309,0579	76,2353	,822	37	,62	,66	1,27	66	24	72	42	18	2,65	36	33	73	22	89
2	1	2	11	2	9:52:00	0	456,2333	324,7419	71,1789	208,1402	45,6214	,6409	35	,87	,76	1,63	44	42	69	24	18	3,52	27	12	70	19	139
3	1	0	0	2	8:12:00	0	121,7083	86,0918	70,7362	93,8448	77,1063	1,0901	52	,68	,39	1,68	58	16	64	44	35	3,08	51	21	69	38	199
4	1	1	10	2	9:56:00	0	292,7083	213,1044	72,8044	189,7182	64,8148	,8903	42	1,22	,61	1,33	58	38	78	38	15	3,27	33	25	81	19	142
5	1	1	13	2	10:59:00	0	206,0417	323,9945	157,2471	404,3543	196,2488	1,248	29	,52	,23	1,54	62	20	67	40	31	2,99	49	16	69	34	177
6	1	3	2	2	8:25:00	0	500,6333	349,602	69,8319	193,5502	38,6611	,5536	44	,9	,84	1,14	64	39	81	43	10	2,6	40	32	84	26	82
7	1	3	0	2	8:38:00	0	396,9417	259,0939	65,2725	234,5746	59,0955	,9054	61	1,6	,56	,78	77	37	96	49	2	1,77	47	36	97	26	29
8	1	2	5	2	11:49:00	0	347,1333	325,4809	93,7625	196,1579	56,5079	,6027	45	,48	,82	1,47	55	34	70	31	21	2,75	41	26	74	23	106
10	1	4	13	2	8:31:00	0	365,3333	311,2557	85,1977	231,4619	63,3564	,7436	42	,28	,72	1,78	50	27	64	31	32	3,95	36	25	66	23	268
11	1	1	10	2	8:06:00	0	379,1333	240,7167	63,4913	196,5162	51,833	,8164	51	,9	,67	1,2	67	29	80	42	16	2,54	46	21	83	30	89
12	1	0	4	2	8:00:00	0	378,3667	286,3463	75,6796	207,2868	54,7846	,7239	33	,43	,69	1,88	39	38	64	24	29	4,46	26	12	67	22	247
13	1	7	3	2	8:00:00	0	332,7833	219,0149	65,8131	214,3202	64,4023	,9786	43	1,1	,52	1,27	55	52	79	26	9	2,8	26	34	80	14	73
14	1	2	2	2	9:30:00	0	506,9667	359,5884	70,9294	238,3481	47,0146	,6628	53	,52	,77	1,42	53	43	75	34	15	3,45	32	18	78	20	146
15	1	4	1	2	8:00:00	0	305,2083	174,0867	57,0386	131,6835	43,1454	,7564	43	,35	,7	2,04	43	27	57	20	40	4,75	28	13	61	17	352
16	1	1	1	2	8:10:00	0	129,8667	69,2036	53,2882	80,2207	61,7715	1,1592	40	1,17	,33	1,92	39	33	64	22	26	4,56	26	9	64	23	255
1	0	35	6	3	20:00:00	0	295,5917	146,1836	49,4546	104,4651	35,341	,7146	50	,75	,74	2,01	41	27	52	21	37	3,96	27	22	57	18	221
2	0	23	8	3	20:00:00	0	503,0667	371,5963	73,8662	355,6907	70,7045	,9572	49	,88	,55	1,28	58	40	78	32	12	2,81	35	27	82	23	98
3	0	23	15	3	19:40:00	0	348,85	170,6781	48,9259	189,2679	54,2548	1,1089	62	1,55	,39	1,26	59	40	77	36	12	2,42	39	26	78	23	69
4	0	22	7	3	20:00:00	0	302,7167	198,4892	65,5693	180,8662	59,7477	,9112	50	1,28	,57	1,13	66	35	83	42	11	2,48	42	24	87	23	87
5	0	25	2	3	20:00:00	0	383,75	297,5659	77,5416	201,1653	52,4209	,676	33	,46	,77	1,54	51	39	66	29	19	3,66	37	13	67	20	197
6	0	17	3	3	18:14:00	0	330,625	253,0673	76,5421	229,9191	69,5407	,9085	47	,75	,59	1,35	57	36	74	34	15	2,78	35	24	77	21	92
7	0	22	2	3	20:00:00	0	366,1917	238,4592	65,1187	225,921	61,6947	,9474	55	1,49	,55	,9	74	34	89	49	5	1,85	51	33	90	33	38
8	0	16	5	3	19:54:00	0	222,6	165,3082	74,2625	152,8043	68,6453	,9244	43	,8	,57	1,68	51	29	69	32	28	3,54	31	18	72	23	170
10	0	29	9	3	20:00:00	0	484,2333	317,3247	65,5314	288,278	59,5329	,9085	46	1,22	,59	1,17	65	35	82	40	12	2,73	40	24	83	28	91
11	0	30	9	3	20:00:00	0	701,6917	478,7491	68,2279	435,7604	62,1014	,9102	65	1,33	,59	1,06	73	23	83	49	14	2,03	50	26	85	33	48
12	0	19	11	3	20:00:00	0	237,8	232,3231	97,6969	218,4283	91,8538	,9402	43	1,43	,52	,53	90	26	100	68	2	1,21	63	42	100	45	9
13	0	17	7	3	19:48:00	0	346,2667	362,0021	104,5443	316,2629	91,3351	,8736	32	,74	,62	1,24	61	36	76	37	13	2,55	47	18	79	29	88
14	0	16	3	3	19:18:00	0	285,2167	226,4561	79,3979	165,3198	57,9629	,73	41	,75	,73	1,59	56	25	71	34	27	3,27	41	13	73	26	157
15	0	17	1	3	20:00:00	0	309,2333	228,7681	73,9791	228,4283	73,8692	,9985	47	,99	,5	1,06	69	31	87	51	11	2,49	45	22	88	31	88
16	0	17	0	3	19:25:00	0	538,1917	638,6306	118,6623	663,6027	123,3023	1,0391	40	,74	,46	,86	80	22	89	54	8	1,5	58	33	90	32	24
1	1	8	3	4	20:00:00	0	269,5667	266,1767	98,7424	185,9633	68,986	,6986	42	,19	,76	1,74	51	29	63	27	32	3,54	32	21	67	18	201
2	1	2	11	4	20:00:00	0	385,2667	341,6589	88,6811	263,7646	68,4629	,772	40	,62	,69	1,43	58	31	77	38	19	2,89	47	13	78	33	133
3	1	0	0	4	20:00:00	0	442,9083	393,3695	88,8151	159,0295	35,9057	,4043	36	,71	,92	1,75	52	23	59	31	33	3,5	40	20	63	22	221
4	1	1	10	4	20:00:00	0	310,8167	278,9876	89,7595	183,0825	58,9037	,6562	33	,72	,78	1,75	47	34	63	30	20	3,48	31	21	69	22	167
5	1	1	13	4	20:00:00	0	195,4	282,6918	144,6734	255,9217	130,9732	,9053	18	,29	,57	2,02	44	19	55	30	37	5,09	24	7	56	20	329
6	1	3	2	4	19:01:00	0	212,4417	130,9393	61,6354	110,5341	52,0303	,8442	32	,18	,64	2,53	35	17	42	21	62	5,78	32	12	46	19	537
7	1	3	0	4	20:00:00	0	332,0833	197,9986	59,6232	197,2441	59,396	,9962	70	1,68	,5	1,09	66	39	86	43	9	2,2	44	26	87	24	60
8	1	2	5	4	20:00:00	0	330,9667	208,1694	62,8974	168,2563	50,8378	,8083	53	,9	,63	1,7	46	38	69	23	25	3,19	36	18	71	20	155
10	1	4	13	4	20:00:00	0	158,9833	190,4256	119,7771	170,369	107,1615	,8947	26	,66	,6	1,05	70	28	83	48	12	2,05	50	28	87	36	56
11	1	1	10	4	20:00:00	0	345,9833	342,5209	98,9993	354,116	102,3506	1,0339	35	1,08	,47	,99	67	45	86	42	5	2,26	40	24	89	27	45
12	1	0	4	4	18:01:00	0	262,6583	251,4863	95,7465	158,2425	60,2465	,6292	28	,53	,8	1,73	54	22	64	37	34	3,72	37	23	68	25	245
13	1	7	3	4	20:00:00	0	300,725	241,9255	80,4474	215,5408	71,6737	,8909	49	1,17	,59	,93	71	41	89	42	5	2,05	46	26	93	28	43
14	1	2	2	4	17:49:00	0	512,3167	370,0161	72,2241	212,4352	41,4656	,5741	50	,57	,83	1,6	46	44	69	27	19	3,22	38	13	72	23	126
15	1	4	1	4	20:00:00	0	323,9667	220,6502	68,1089	159,3481	49,1866	,7222	47	,95	,74	1,45	50	49	75	26	13	2,93	34	18	76	20	100
16	1	1	1	4	20:00:00	0	281,625	161,5574	57,3662	159,9251	56,7865	,9899	58	1,5	,46	1,16	65	33	88	42	12	2,49	41	24	92	25	73
